# Supplementary material for: Gene Therapy Advances: A Meta-Analysis of AAV Usage in Clinical Settings
Source: Front Med (Lausanne). 2022 Feb 9;8:809118. doi: 10.3389/fmed.2021.809118 (PMC8864161; doi:10.3389/fmed.2021.809118)
Supplement: Supplementary file 2 [file Data_Sheet_2.xlsx]

## Sheet: Figure 3
A							B				C
Phase 1	Phase 1/2	Phase 2	Phase 2/3	Phase 3			Therapeutic area	No. of trials			MOA	% of trials
52	83	20	5	16			BD	28			Gene replacement	0.729927
							CNS	22			Gene addition	0.226277
							ED	46			Gene silencing	0.0218978
							LSD	30			Gene editing	0.0218978
							NMD	22
							Others	31

## Sheet: Figure 4
A	Overall capsid distribution across all trials							B	Capsid types across therapeutic areas						C	Capsid use by therapeutic area
Capsid	Blood	CNS	Eyes	LSD	Neuromuscular	Others		Disease	Natural	Rational design	Directed evolution				BD			CNS			ED			LSD			NMD			Others
AAV1		1		2	5	5		Blood	14	1	3				Capsid	# of vector		Capsid	# of vector		Capsid	# of vector		Capsid	# of vector		Capsid	# of vector		Capsid	# of vector
AAV2	1	9	13	1	2	4		CNS	15	0	1				AAV2	1		AAV1	1		AAV2	13		AAV1	2		AAV1	5		AAV1	5
AAV5	2	2	3		1	5		Eye	22	6	2				AAV6	2		AAV2	14		AAV5	3		AAV2	1		AAV2	2		AAV2	4
AAV6	2			3				LSD	23	1	1				AAV8	7		AAV9	2		AAV8	6		AAV9	8		AAV5	1		AAV5	5
AAV8	7		6	5	1	5		Neuromuscular	15	0	0				AAV5	2		AAV5	2		AAV2tYF	4		AAV6	3		AAV8	1		AAV8	5
AAV9		2		8	4	1		Others	20		1				AAVrh10	1		AAVrh.10	1		AAV2.7m8	2		AAV8	5		AAV9	4		AAV9	1
AAVrh.10	1	1		4	1										AAVhu37	1		AAV/Olig001	1		4D-R100	2		AAVrh.10	4		AAVrh.10	1		Anc80	1
AAVrh.74					1										AAVS3	1		undisclosed	1					AAVS3	1		AAVrh.74	1		undisclosed	1
AAVhu37	1														Spark100	1								4D-C102	1
AAV2tYF			4												Lk03	2								Bioengineered	1
AAV2.7m8			2												Undisclosed	4
AAVS3	1			1
AAV/Olig001		1
Anc80						1
Lk03	2
Spark100	1
4D-C102				1
4D-R100			2

## Sheet: Figure 5
A	Overall capsid distribution across all trials								B	Capsid types across therapeutic areas						C	Capsid use by therapeutic area
Promoter	Blood	CNS	Eye	LSD	Neuromuscular	Others			Therapeutic area	Ubiquitous	Cell-specific	Undisclosed				BD			CNS			ED			LSD			NMD			Others
CAG		6	8	6	1	2			Blood	1	18	3				Promoter	# of vector		Promoter	# of vector		Promoter	# of vector		Promoter	# of vector		Promoter	# of vector		Promoter	# of vector
CBA	1	1	3	2					CNS	13	2	2				CBA	1		CAG	6		CAG	8		CAG	6		CAG	1		CAG	2
CMV		5	3	4	6	5			Eye	14	13	2				HLP	2		CBA	1		CBA	3		CBA	2		CMV	6		CMV	5
CB7			1						LSD	14	10	1				LP1	1		CMV	5		CMV	3		CMV	4		U7	1		U6	1
EF1a/CMV						1			Neuromuscular	8	7	0				TTR	3		mPGK	1		CB7	1		mPGK	1		MCK	2		U6/PSE-7	1
mPGK		1		1					Others	10	7	4				TBG	1		NSE	1		hCAR	2		mU1a	1		CK8	1		EF1a/CMV	1
mU1a				1												AAT	2		SYN1	1		PR1.7	2		SYN1 (neuron)	1		MHCK7	1		NF-kB	1
U6						1										liver-specific	9		undisclosed	2		hRPE65p	2		FRE1 (liver)	1		DES	2		α-MHC	2
U6/PSE-7						1										undisclosed	3					hRK/GRK1	4		Albumin (liver)	2		muscle-specific	1		EalbAAT	2
U7					1																	hRHO	1		TBG (liver)	2					ApoE/AAT	1
NF-kB						1																hRS1	1		DES (muscle)	2					TBG	1
AAT	2																					VMD2	1		liver-specific	3					liver-specific	1
ALB				2																		undisclosed	2		undisclosed	1					undisclosed	4
ApoE/AAT						1
CK8					1
DES				2	2
EalbAAT						2
FRE1				1
GRK1			4
hCAR			2
HLP	2
hRHO			1
hRPE65p			2
hRS1			1
LP1	1
MCK					2
MHCK7					1
NSE		1
PR1.7			2
SYN1		1		1
TBG	1			2		1
TTR	3
VMD2			1
α-MHC						2

## Sheet: Figure 6
		Systemic						Targeted
		Min	Max	Median	Series			Min	Max	Median	Series
	NCT03952637	35000000000000	35000000000000	35000000000000	1		NCT04747431	5800000000	5800000000	5800000000	1
	NCT04040049	2800000000000	87500000000000	45150000000000	2		NCT04120493	200000000	20000000000	10100000000	2
	NCT03173521	46000000000000	46000000000000	46000000000000	3		NCT01621581	3000000000	45000000000	24000000000	3
	NCT03533673	5600000000000	140000000000000	72800000000000	4		NCT02418598	1000000000	50000000000	25500000000	4
	NCT02240407	14000000000000	140000000000000	77000000000000	5		NCT00229736	1000000000	100000000000	50500000000	5
	NCT04174105	28000000000000	140000000000000	84000000000000	6		NCT01973543	10000000000	100000000000	55000000000	6
	NCT04093349	35000000000000	140000000000000	87500000000000	7		NCT03065192	50000000000	100000000000	75000000000	7
	NCT03362502	3500000000000	175000000000000	89250000000000	8		NCT03562494	90000000000	90000000000	90000000000	8
	NCT03368742	42000000000000	140000000000000	91000000000000	9		NCT00643890	20000000000	200000000000	110000000000	9
	NCT03461289	42000000000000	140000000000000	91000000000000	10		NCT00400634	59600000000	178800000000	119200000000	10
	NCT03199469	100000000000000	100000000000000	100000000000000	11		NCT03300453	130000000000	130000000000	130000000000	11
	NCT03882437	14000000000000	210000000000000	112000000000000	12		NCT04833907	150000000000	150000000000	150000000000	12
	NCT01899092	70000000000000	350000000000000	210000000000000	13		NCT02553135	36000000000	330000000000	183000000000	13
	NCT02991144	42000000000000	420000000000000	231000000000000	14		NCT01461213	90000000000	300000000000	195000000000	14
	NCT04370054	112000000000000	350000000000000	231000000000000	15		NCT02341807	100000000000	300000000000	200000000000	15
	NCT03001830	42000000000000	420000000000000	231000000000000	16		NCT04516369	5000000000	400000000000	202500000000	16
	NCT03588299	252000000000000	252000000000000	252000000000000	17		NCT00643747	181000000000	237000000000	209000000000	17
	NCT03370172	140000000000000	420000000000000	280000000000000	18		NCT00749957	285000000000	285000000000	285000000000	18
	NCT02576795	350000000000000	350000000000000	350000000000000	19		NCT03293524	150000000000	500000000000	325000000000	19
	NCT03734588	175000000000000	525000000000000	350000000000000	20		NCT01024998	325000000000	325000000000	325000000000	20
	NCT03003533	140000000000000	700000000000000	420000000000000	21		NCT01494805	180000000000	600000000000	390000000000	21
	NCT04728841	140000000000000	840000000000000	490000000000000	22		NCT04418427	200000000000	600000000000	400000000000	22
	NCT00076557	105000000000000	1050000000000000	577500000000000	23		NCT04611503	540000000000	540000000000	540000000000	23
	NCT00979238	35000000000000	1260000000000000	647500000000000	24		NCT03326336	100000000000	1000000000000	550000000000	24
	NCT03569891	140000000000000	1400000000000000	770000000000000	25		NCT04671433	300000000000	900000000000	600000000000	25
	NCT01620801	1400000000000000	1400000000000000	1400000000000000	26		NCT03116113	1000000000000	1000000000000	1000000000000	26
	NCT04394286	1400000000000000	1400000000000000	1400000000000000	27		NCT04850118	1000000000000	1000000000000	1000000000000	27
	NCT01687608	35000000000000	3500000000000000	1767500000000000	28		NCT01482195	60000	2000000000000	1000000030000	28
	NCT02618915	52500000000000	3675000000000000	1863750000000000	29		NCT02317887	90000000000	3000000000000	1545000000000	29
	NCT03369444	350000000000000	3500000000000000	1925000000000000	30		NCT00151216	40000000000	3200000000000	1620000000000	30
	NCT04135300	2100000000000000	2100000000000000	2100000000000000	31		NCT02725580	200000000000	3200000000000	1700000000000	31
	NCT03587116	420000000000000	4200000000000000	2310000000000000	32		NCT04737460	750000000000	4700000000000	2725000000000	32
	NCT02695160	2100000000000000	4200000000000000	3150000000000000	33		NCT00891306	3000000000000	3000000000000	3000000000000	33
	NCT02651675	280000000000000	8400000000000000	4340000000000000	34		NCT04273269	3000000000000	3000000000000	3000000000000	34
	NCT04088734	4690000000000000	7700000000000000	6195000000000000	35		NCT04798235	1000000000000	5000000000000	3000000000000	35
	NCT03517085	7000000000000000	7000000000000000	7000000000000000	36		NCT04669535	3600000000000	3600000000000	3600000000000	36
	NCT01054339	7700000000000000	7700000000000000	7700000000000000	37		NCT00976352	4000000000000	4000000000000	4000000000000	37
	NCT02082860	7000000000000000	2.1e+16	1.4e+16	38		NCT03520751	2000000000000	6000000000000	4000000000000	38
	NCT03223194	1.4e+16	1.4e+16	1.4e+16	39		NCT00428935	1400000000000	7000000000000	4200000000000	39
	NCT03466463	7000000000000000	2.1e+16	1.4e+16	40		NCT02354781	1200000000000	12000000000000	6600000000000	40
	NCT01937455	1050000000000000	7.35e+16	3.7275e+16	41		NCT02710500	9400000000000	9400000000000	9400000000000	41
	NCT03374202	2.8e+16	1.12e+17	7e+16	42		NCT01344798	10000000000000	10000000000000	10000000000000	42
	NCT04480567	2100000000000000	1.47e+17	7.455e+16	43		NCT00494195	10000000000000	10000000000000	10000000000000	43
							NCT03381729	2400000000000	24000000000000	13200000000000	44
							NCT00534703	15000000000000	15000000000000	15000000000000	45
							NCT04703842	1400	42000000000000	21000000000700	46
							NCT01966887	30000000000000	30000000000000	30000000000000	47
							NCT00004533	1972000000000	59160000000000	30566000000000	48
							NCT02790723	6000000000000	60000000000000	33000000000000	49
							NCT04043104	37000000000000	37000000000000	37000000000000	50
							NCT02446249	21000000000000	70000000000000	45500000000000	51
							NCT00087789 + NCT00876863	1000000000000	100000000000000	50500000000000	52
							NCT02599922	62090000000000	62090000000000	62090000000000	53
							NCT02935517	100000000000000	100000000000000	100000000000000	54
							NCT01414985	60000000000000	240000000000000	150000000000000	55
							NCT02852213	168000000000000	168000000000000	168000000000000	56
							NCT02926066	46200000000000	308000000000000	177100000000000	57
							NCT01519349	500000000000000	500000000000000	500000000000000	58
							NCT02727764	560000000000000	560000000000000	560000000000000	59
							NCT03445715	13100000000000	1310000000000000	661550000000000	60
							NCT00126724	500000000000000	1000000000000000	750000000000000	61

## Sheet: Figure 7
A				B
Column1	Exclude NAbs	Do not exclude NAbs
BD	0.909091	0.0909091		Immunomodulation strategies	% of trials
CNS	0.210526	0.789474		Steroids use	0.379562
ED	0.0666667	0.933333		Exclude patients with NAbs	0.445255
LSD	0.538462	0.461538		Exclude immunosuppressed patients	0.445255
NMD	0.6875	0.3125
Others	0.434783	0.608696

## Sheet: Figure 8
A	Cumulative AAV-mediated gene therapy clinical trials completed in the past 20 years									B	Expected number of of clinical trial completions in the next 5 years or more.
Year of Completion	Phase 1	Phase 1/2 or 2	Phase 2/3 or 3							Year	Phase 1	Phase 1/2 or 2	Phase 2/3 or 3
2002	1	0	0							2021	6	13	2
2005	3	0	0							2022	3	18	2
2007	5	1	0							2023	1	10	1
2008	5	2	0							2024	3	6	1
2009	5	3	0							2025	4	6	6
2010	8	3	1							2026	4	4	2
2011	9	3	1							2027+	3	14	2
2012	9	4	2
2013	10	4	2
2014	11	5	2
2015	12	8	2
2016	13	11	2
2017	16	18	3
2018	22	19	3
2019	26	21	4
2020	28	29	5
2021	34	42	7

## Sheet: scAAV clinical trials
	Trial number
1	NCT03520751
2	NCT04240314
3	NCT02991144
4	NCT00979238
5	NCT02725580
6	NCT04088734
7	NCT03770572

## Sheet: additional info
Therapeutic area	NCT Number	Other gene modifications	Delivery method	Trial duration
Blood Disorders	NCT04370054		IV	12 months
	NCT03061201	codon optimised	IV	5 years
	NCT03001830	codon optimised	IV	15 years
	NCT03588299	human polyA; bacterial origin of replication, Kanamycin resistance for propagation of the plasmid in E. coli, AAV rep and cap genes for vector DNA amplification and packaging	IV	5 years
	NCT03370172	codon optimised	IV	5 years
	NCT02576795	codon optimised	IV	85 months
	NCT03734588		IV	52 weeks
	NCT03003533	liver-codon optimised	IV	52 weeks
	NCT04676048	liver-codon optimised	IV	12 months
	NCT04728841		IV	1 year
	NCT00076557		IV	N/A
	NCT00979238	codon optimised	IV	1 year
	NCT03569891	codon-optimised	IV	5 years
	NCT01620801	ApoE enhancer/ hepatocyte control region, codon-optimised	IV	1 year
	NCT04394286	liver-specific cis-regulatory modules (CRM8), MVM intron, BGH poly A, codon-optimised	IV	1 year
	NCT01687608	codon optimised	IV	5 years
	NCT02618915	codon optimised	IV	1 year
	NCT03369444		IV	26 weeks
	NCT04135300		IV	1 year
	NCT03587116	novel, investigational bio-engineered AAV) capsid expressing a codon-optimized, high-activity human factor IX variant enabling endogenous production of factor IX	IV	n/a
	NCT02695160	5' UTR (enahnce translation), N-term peptide (increase expression), enhancer	IV	3 years
	NCT02651675		IV	18 weeks (efficacy) 104 weeks (safety)
Central Nervous System (CNS)	NCT04133454		IV and intrathecal (IT)	12 months
	NCT03634007	optimized Kozak translational initiation signal prior to the start codon, hemagglutinin (HA) peptide fused to the 3′ end of APOE2 cDNA (to differentiate from endogenous E2), and a rabbit β-globin poly A sequence	Intracisternal	n/a
	NCT00876863	human growth hormone gene (hGH) polyadenylation signal (polyA) (Stratagene)	Intracisternal	24 months
	NCT04408625	WPRE, bGH (bovine Growth Hormone polyA signal tail)	Intra cisterna magna	5 years
	NCT04747431	chimeric intron, rabbit beta-globin polyadenylation sequence, codon-optimised	MRI-guided intra-striatal	2 years
	NCT04120493		MRI-guilded convective infusion	5 years
	NCT04680065		Stereotactic surgery	12 months
	NCT04167540		Stereotactic injections	5 years
	NCT01621581		Intracerebral	60 months
	NCT02418598	β-globin intron; human growth hormone polyA	Intracerebral	6 months
	NCT00229736	human globin spliceacceptor site, human growth hormone polyA	Bilateral image-guided infusion	60 minths
	NCT01973543		Bilateral image-guided infusion	3 years
	NCT03065192		Bilateral Stereotactic Convection-Enhanced Delivery	3 years
	NCT03562494		Intra-putaminal	1 year
	NCT04127578	WPRE; hGHpA	Intrastriatal	5 years
	NCT00643890	WPRE; bovine growth hormone polyA signal	neurosurgically infused, bilaterally into the striatum	N/A
	NCT00400634		Bilateral surgical infusion	18 months
	NCT03300453	bovine hormone polyadenylation site, no WPRE	Intracerebral	66 months
	NCT04833907	novel AAV capsid generated using capsid shuffling and directed evolution -> contains a chimeric mixture of AAV1, 2, 6, 8 and 9	Intracerebroventricular	2 years
Eye	NCT03001310		SR	6 months
	NCT03758404		SR	6 months
	NCT02599922	codon-optimized human CNGA3 cDNA, SV40 polyadenylation sequence, capsid has three tyrosine to phenylalanine (YF) mutations + non-replicating, rep/cap-deleted produced using a recombinant herpes simplex virus (rHSV) complementation system in suspension-cultured baby hamster kidney (sBHK) cells	SR	1 year
	NCT02935517	codon-optimized human CNGB3 cDNA, SV40 polyadenylation sequence, capsid has three tyrosine to phenylalanine (YF) mutations + non-replicating, rep/cap-deleted produced using a recombinant herpes simplex virus (rHSV) complementation system in suspension-cultured baby hamster kidney (sBHK) cells	SR	1 year
	NCT02407678	WPRE: Woodchuck hepatitis virus posttranscriptional regulatory element	SR	2 years
	NCT02553135		SR	2 years
	NCT03496012	WPRE, PF68 surfactant	SR	1 year
	NCT01461213	woodchuck hepatitis virus posttranscriptional regulatory element (WPRE), and a modified bovine polyadenylation (polyA) signal	SR	2 years
	NCT04483440	codon-optimized	IVT	6 months
	NCT02341807	bGH polyA	SR	2 years
	NCT04516369	modified Kozak sequence	SR	5 years
	NCT02781480	codon optimised, exogenous intron, optimised Kozak sequence	SR	6 months
	NCT00643747	bGH polyA	SR	1 year
	NCT00749957	SV40 polyA	SR	2 years
	NCT03293524	β-globin intron, 3’ UTR of the human COX10 mRNA (to allow the efficient mitochondrial delivery of the protein)	IVT	2 years
	NCT03846193	codon-optimised; β-globin intron, WPRE, bGHpA	SR (using GT005 device)	2 years
	NCT01024998		IVT	1 year
	NCT01494805	chimeric intron, simian virus 40 polyadenylation (SV40 polyA) signal = CMV-sFlt-1-SV40 polyA	SR	1 year + 3 years follow up
	NCT04704921	CBA intron, rabbit β-globin poly(A) signal.	SR	98 weeks
	NCT04418427	adenovirus TPL followed by an eMLP, a synthetic intron, and a Kozak sequence, human SAR and the human GH polyadenylation site	IVT	2 years
	NCT03328130		SR	1 + 4
	NCT04611503	BGH polyA; mutated WPRE sequence inserted in the 3’ end of the transgene with a point mutation in the ATG codon of the WHV-X	SR	1 + 4
	NCT03326336		IVT (GS030-MD)	1 year
	NCT04671433		SR	1 year
	NCT03116113	codon-optimised; bGHpA	SR	2 years
	NCT04517149	codon optimised	IVT	2 years
	NCT04850118	codon optimised	SR	1 year
	NCT01482195		SR	1 year
	NCT02317887	interphotoreceptor retinoid-binding protein (IRBP) enhancer element	IVT	5 years
	NCT02416622	SV40 polyA	IVT	1 year
Storage Disorders	NCT01414985	3' end of the rabbit P-globin intron and splice acceptor, optimized Kozak translation initiation signal, polyadenylation/transcription stop codon from rabbit 3-globin	Direct CNS Administration	18 months
	NCT00151216	3' end of the rabbit P-globin intron and splice acceptor, optimized Kozak translation initiation signal, polyadenylation/transcription stop codon from rabbit 3-globin	Intracranial	18 months
	NCT02725580		Intracranial	2 years
	NCT03770572		Intrathecal	36 months
	NCT04737460		Intrathecal	24 months
	NCT00891306		Intramuscular	12 weeks + 15 years
	NCT04273269		Intracisternal	2 years
	NCT03952637	rabbit β globin intron , SV40 poly A	IV	3 years
	NCT04798235	designed TSHA-101 to link the human HEXA and HEXB genes, utilizing a cleavable peptide linker, to ensure that the expression of each the subunit occurs simultaneously at the appropriate 1:1 ratio. This approach is designed to maximize the expression of Hex A enzyme while minimizing the required therapeutic dosage.	Intrathecal	1 year
	NCT04669535	WPRE	Dual intrathalamic and intrathecal (IT) (to allow transduction across entire neuraxis)	48 weeks
	NCT04411654	WPRE; hGHpA	Intracisternal	5 years
	NCT04046224	codon optimised	IV	1 year
	NCT04519749	codon optimised	IV	1 year
	NCT04040049		IV	9 months
	NCT02702115		IV	3 years
	NCT03041324		IV	3 years
	NCT01474343	SV40 polyA	intracerebral (image-guided)	1 year
	NCT04088734	SV40	IV through a venous catheter inserted into a peripheral limb vein	2 years
	NCT03612869		Intracerebra (image-guided)	2 years
	NCT03173521		Peripheral IV	3 years
	NCT03517085		Peripheral IV	1 year
	NCT03533673	α1-microglobulin/bikunin enhancer	IV	1 year
	NCT02240407	codon optimised	Intramuscular	2 years
	NCT00976352	SV40 poly-A	Intradiaphragmatic	1 year
	NCT04174105		IV	2 years
	NCT04093349	codon optimised; a (HBB)-derived synthetic intron (HBB2) to further enhance expression by mRNA stabilisation; bGH polyA	IV	1 year
Neuromuscular	NCT02852213		MR guided convection-enhanced infusion/ delivered bilaterally	2 years for safety, 1 for efficacy, started in 2016 but last update is 2018 but still recruiting?
	NCT02926066	simian virus 40 polyadenylation signal sequence	Intracerebral	13 months
	NCT01519349	β-globin intron for high-level expression and the human growth hormone polyadenylation termination signal	IM	2 years
	NCT03520751		IM	2 years
	NCT04240314		IV	2 years
	NCT03362502	polyA	IV	1 year
	NCT00428935		IM	2 years
	NCT03368742	includes the neuronal nitric oxide synthase (nNOS)-binding domain, encoded by SRs 16/17, to enhance muscle perfusion	IV	5 years
	NCT02354781		IM	2 years
	NCT02710500	FLAG tag, Kozak sequence	IM	2 years
	NCT04693598	rabbit .beta.-globin polyA	IV	2 years
	NCT01344798	a small segment of exon II, IVSII, exon III and the human β-globin gene polyA	IM	6 months
	NCT00494195		IM	6 months
	NCT03461289		IV	18 months
	NCT03381729		Intrathecal	12 months
	NCT03199469		IV	24 weeks
Cardiac	NCT04110964		IV	12 months
	NCT03882437	WPRE, RGpA (Arginine-specific cysteine protease)	IV	3 years
	NCT00534703		Cardiac catheterisation	6 months
	NCT04703842	certain repetitive and unnecessary exons were removed, additional human growth hormone polyadenylation site was included to promote both polyadenylation and termination	Intracoronary	12 months
	NCT01966887		Intracoronary	12 months
Lung	NCT01054339	made using a recombinant HSV complementation system in suspension baby hamster kidney (BHK) cells	Intramuscular Injection	1 year
	NCT00004533		intranasally to nose + endobronchial to lung	1 year
Inflammatory	NCT02727764		Intra-articular	5 years
	NCT03445715		Intra-articular	5 years
	NCT00126724		Intra-articular	30 weeks
	NCT02790723		Intra-articular	53 weeks
Liver	NCT02082860	codon-optimised PBGD - (i) introduce Kozak sequence to increase translational initiation, (ii) increase GC content to prolong RNA half-life, (iii) changing rarely used codons with those that are used with high frequency in humans. That codon choice was related to the transfer RNA abundance in human cells to increase mammalian expression, (iv) two stop codons were added to ensure termination. , hu…	IV injection	48 weeks
	NCT03223194		intravenous	n/a
	NCT03466463	human hemoglobin beta (HBB)-derived synthetic intron (HBB2 + HBB pA (mRNA stabilisation); a modified SV40 small intron sequence, and the SV40 late polyadenylation signal; codon optimised	intravenous	1 + 4 years
	NCT04537377		intravenous	1 year
	NCT01899092		IV	6 months
Viral	NCT00888446		IM	1 year
	NCT01937455	codon optimised	intramuscular (deltoid or quadriceps)	1 year
	NCT03374202		IV	1 year
Metabolic	NCT04480567	codon optimised; human-derived intron + polyA	IV	5 years
	NCT02991144		IV	1 year
Cancer	NCT04043104		intra-parotid administration	1 year
	NCT02446249		direct infusion	36 months
